# Supplementary material for: Prevalence of Cryptococcal Antigenemia and Lateral Flow Assay Accuracy in Severely Immunosuppressed AIDS Patients
Source: J Fungi (Basel). 2024 Jul 16;10(7):490. doi: 10.3390/jof10070490 (PMC11278224; doi:10.3390/jof10070490)
Supplement: Supplementary file 1 [file jof-10-00490-s001.zip]

Archive with 1 entries (1 files):
- jof-3045790-supplementary.pdf
